# Supplementary material for: Vulnerability of invasive glioblastoma cells to lysosomal membrane destabilization
Source: EMBO Mol Med. 2019 May 8;11(6):e9034. doi: 10.15252/emmm.201809034 (PMC6554674; doi:10.15252/emmm.201809034)
Supplement: Supplementary file 3 — Source Data for Expanded View and Appendix [file EMMM-11-e9034-s009.zip]

Archive with 6 entries (5 files):
- 9034_EV_Appendix_SD/
- 9034_EV_Appendix_SD/Figure_EV4_Source.pdf
- 9034_EV_Appendix_SD/Figure_EV1_Source.pdf
- 9034_EV_Appendix_SD/Figure_EV3_Source.pdf
- 9034_EV_Appendix_SD/Figure_EV2_Source.pdf
- 9034_EV_Appendix_SD/Appendix_Source_Data.pdf
